# Supplementary material for: Whole-Genome Sequencing-Based Population Genetic Analysis of Wild and Domestic Rabbit Breeds
Source: Animals (Basel). 2025 Mar 9;15(6):775. doi: 10.3390/ani15060775 (PMC11939179; doi:10.3390/ani15060775)
Supplement: Supplementary file 1 [file animals-15-00775-s001.zip]

Archive with 3 entries (3 files):
- Supplementary Materials.pdf
- Table_S1.xlsx
- Table_S2.xlsx
