# Supplementary material for: Whole-Genome Sequencing-Based Population Genetic Analysis of Wild and Domestic Rabbit Breeds
Source: Animals (Basel). 2025 Mar 9;15(6):775. doi: 10.3390/ani15060775 (PMC11939179; doi:10.3390/ani15060775)
Supplement: Supplementary file 1 [file animals-15-00775-s001.zip › Table_S1.xlsx]

## Sheet: Supplementary Table S1
Table S1. - Samples used in our study
SRA Project ID	SRA SampleID	Trivial name	Group	Paper
PRJNA354575	SRS1819859	Nldwarf_1	NLdwarf	PMID: 27986804
PRJNA354575	SRS1819864	Nldwarf_2	NLdwarf	PMID: 27986804
PRJNA354575	SRS1819877	Nldwarf_3	NLdwarf	PMID: 27986804
PRJNA242290	SRS609654	wildIB_0	wildIB	PMID: 27986804
PRJNA242290	SRS609655	FrenchLop	FrenchLop	PMID: 25170157
PRJNA242290	SRS609658	wildIB_1	wildIB	PMID: 25170157
PRJNA242290	SRS609659	wildIB_2	wildIB	PMID: 25170157
PRJNA242290	SRS609660	wildIB_3	wildIB	PMID: 25170157
PRJNA242290	SRS609661	wildIB_4	wildIB	PMID: 25170157
PRJNA242290	SRS609662	Dutch	Dutch	PMID: 25170157
PRJNA242290	SRS609663	wildIB_5	wildIB	PMID: 25170157
PRJNA242290	SRS609664	wildIB_6	wildIB	PMID: 25170157
PRJNA242290	SRS609665	wildFR_1	wildFR	PMID: 25170157
PRJNA242290	SRS609666	wildIB_7	wildIB	PMID: 25170157
PRJNA242290	SRS609668	Champagne	Champagne	PMID: 25170157
PRJNA242290	SRS609669	wildFR_2	wildFR	PMID: 25170157
PRJNA242290	SRS609670	wildIB_8	wildIB	PMID: 25170157
PRJNA242290	SRS609671	wildFR_3	wildFR	PMID: 25170157
PRJNA242290	SRS609672	NZW_pool	NewZealandWhite_public	PMID: 25170157
PRJNA242290	SRS609673	FlemishGiant	FlemishGiant	PMID: 25170157
PRJNA242290	SRS609674	wildIB_9	WildIB	PMID: 25170157
PRJNA242290	SRS609675	BelgianHare	BelgianHare	PMID: 25170157
PRJNA242290	SRS609676	wildIB_10	wildIB	PMID: 25170157
PRJNA242290	SRS609677	wildIB_11	wildIB	PMID: 25170157
PRJNA274594	SRS837260	japanesewhite_1	JapaneseWhite	PMID: 27245873
PRJNA274594	SRS837261	japanesewhite_2	JapaneseWhite	PMID: 27245873
PRJNA274594	SRS837262	japanesewhite_3	JapaneseWhite	PMID: 27245873
PRJNA274594	SRS837263	japanesewhite_4	JapaneseWhite	PMID: 27245873
PRJNA274594	SRS837264	japanesewhite_5	JapaneseWhite	PMID: 27245873
PRJNA274594	SRS837265	japanesewhite_6	JapaneseWhite	PMID: 27245873
PRJNA274594	SRS837266	japanesewhite_7	JapaneseWhite	PMID: 27245873
PRJNA274594	SRS837267	japanesewhite_8	JapaneseWhite	PMID: 27245873
PRJNA274594	SRS837268	japanesewhite_9	JapaneseWhite	PMID: 27245873
PRJNA274594	SRS837271	Watanabe_2	Watanabe	PMID: 27245873
PRJNA274594	SRS837272	Watanabe_3	Watanabe	PMID: 27245873
PRJNA274594	SRS837273	Watanabe_4	Watanabe	PMID: 27245873
PRJNA274594	SRS837274	Watanabe_5	Watanabe	PMID: 27245873
PRJNA274594	SRS837275	Watanabe_6	Watanabe	PMID: 27245873
PRJNA274594	SRS837276	Watanabe_7	Watanabe	PMID: 27245873
PRJNA274594	SRS837277	Watanabe_8	Watanabe	PMID: 27245873
PRJNA274594	SRS837278	Watanabe_9	Watanabe	PMID: 27245873
PRJNA274594	SRS837279	Watanabe_10	Watanabe	PMID: 27245873
PRJNA274594	SRS837280	NZW_p1	NewZealandWhite_public	PMID: 27245873
PRJNA274594	SRS837281	NZW_p2	NewZealandWhite_public	PMID: 27245873
PRJNA274594	SRS837282	NZW_p3	NewZealandWhite_public	PMID: 27245873
PRJNA274594	SRS837283	NZW_p4	NewZealandWhite_public	PMID: 27245873
PRJNA274594	SRS837284	NZW_p5	NewZealandWhite_public	PMID: 27245873
PRJNA274594	SRS837285	NZW_p6	NewZealandWhite_public	PMID: 27245873
PRJNA274594	SRS837286	NZW_p7	NewZealandWhite_public	PMID: 27245873
PRJNA274594	SRS837287	NZW_p8	NewZealandWhite_public	PMID: 27245873
PRJNA274594	SRS837288	NZW_p9	NewZealandWhite_public	PMID: 27245873
PRJNA274594	SRS837289	NZW_p10	NewZealandWhite_public	PMID: 27245873
PRJNA274594	SRS837290	NZW_p11	NewZealandWhite_public	PMID: 27245873
PRJEB28783	ERS2757785	Satinangora_1	Angora	Unknown
PRJEB28783	ERS2757786	Satinangora_2	Angora	Unknown
PRJNA1118464	SAMN41610687	wild_1	WildHUa	Sequenced for our study
PRJNA1118464	SAMN41610688	wild_2	WildHUa	Sequenced for our study
PRJNA1118464	SAMN41610689	wild_3	WildHUa	Sequenced for our study
PRJNA1118464	SAMN41610690	wild_4	WildHUa	Sequenced for our study
PRJNA1118464	SAMN41610691	wild_5	WildHUa	Sequenced for our study
PRJNA1118464	SAMN41610692	wild_6	WildHUa	Sequenced for our study
PRJNA1118464	SAMN41610693	Zika_1	Zika	Sequenced for our study
PRJNA1118464	SAMN41610694	Zika_2	Zika	Sequenced for our study
PRJNA1118464	SAMN41610695	Zika_3	Zika	Sequenced for our study
PRJNA1118464	SAMN41610696	Zika_4	Zika	Sequenced for our study
PRJNA1118464	SAMN41610697	Zika_5	Zika	Sequenced for our study
PRJNA1118464	SAMN41610698	Zika_6	Zika	Sequenced for our study
PRJNA1118464	SAMN41610699	Rex_1	Rex	Sequenced for our study
PRJNA1118464	SAMN41610700	Rex_2	Rex	Sequenced for our study
PRJNA1118464	SAMN41610701	Rex_3	Rex	Sequenced for our study
PRJNA1118464	SAMN41610702	Rex_4	Rex	Sequenced for our study
PRJNA1118464	SAMN41610703	Rex_5	Rex	Sequenced for our study
PRJNA1118464	SAMN41610704	Californian_1	Californian	Sequenced for our study
PRJNA1118464	SAMN41610705	Californian_2	Californian	Sequenced for our study
PRJNA1118464	SAMN41610706	Californian_3	Californian	Sequenced for our study
PRJNA1118464	SAMN41610707	NewZealandWhite_1	NZW	Sequenced for our study
PRJNA1118464	SAMN41610708	NewZealandWhite_2	NZW	Sequenced for our study
PRJNA1118464	SAMN41610709	NewZealandWhite_3	NZW	Sequenced for our study
PRJNA1118464	SAMN41610710	Thuringian	Thuringian	Sequenced for our study
PRJNA1118464	SAMN41610711	wild_7	wildHUb	Sequenced for our study
PRJNA1118464	SAMN41610712	wild_8	wildHUb	Sequenced for our study
PRJNA1118464	SAMN41610713	wild_9	wildHUb	Sequenced for our study
PRJNA1118464	SAMN41610714	wild_10	wildHUb	Sequenced for our study
PRJNA1118464	SAMN41610715	wild_11	wildHUb	Sequenced for our study
PRJNA1118464	SAMN41610716	wild_12	wildHUb	Sequenced for our study
PRJNA1118464	SAMN41610717	wild_13	wildHUb	Sequenced for our study
PRJNA1118464	SAMN41610718	wild_14	wildHUb	Sequenced for our study
PRJNA1118464	SAMN41610719	Hycole_1	Hycole	Sequenced for our study
PRJNA1118464	SAMN41610720	Hycole_2	Hycole	Sequenced for our study
PRJNA1118464	SAMN41610721	Hycole_3	Hycole	Sequenced for our study
PRJNA1118464	SAMN41610722	Hycole_4	Hycole	Sequenced for our study
PRJNA1118464	SAMN41610723	Hycole_5	Hycole	Sequenced for our study
PRJNA1118464	SAMN41610724	Hycole_6	Hycole	Sequenced for our study
PRJNA1118464	SAMN41610725	Hycole_7	Hycole	Sequenced for our study
PRJNA1118464	SAMN41610726	Hycole_8	Hycole	Sequenced for our study
PRJNA1118464	SAMN41610727	Hycole_9	Hycole	Sequenced for our study
PRJNA1118464	SAMN41610728	Hycole_10	Hycole	Sequenced for our study
