# Supplementary material for: Whole-Genome Sequencing-Based Population Genetic Analysis of Wild and Domestic Rabbit Breeds
Source: Animals (Basel). 2025 Mar 9;15(6):775. doi: 10.3390/ani15060775 (PMC11939179; doi:10.3390/ani15060775)
Supplement: Supplementary file 1 [file animals-15-00775-s001.zip › Table_S2.xlsx]

## Sheet: Supplementary Table S2
Table S2. - Selected regions and their gene content
Selected region			Gene
Chromosome	Start	End	Chromosome	Start	End	Ensembl stable ID	Gene name	Gene type
2	8410001	8415001	2	8404807	8620864	ENSOCUG00000006802	LCORL	protein_coding
2	8420001	8435001	2	8404807	8620864	ENSOCUG00000006802	LCORL	protein_coding
2	8445001	8450001	2	8404807	8620864	ENSOCUG00000006802	LCORL	protein_coding
2	8510001	8515001	2	8404807	8620864	ENSOCUG00000006802	LCORL	protein_coding
2	8525001	8530001	2	8404807	8620864	ENSOCUG00000006802	LCORL	protein_coding
2	97360001	97365001	2	97347387	97372792	ENSOCUG00000006058	POLR1B	protein_coding
2	97370001	97376882	2	97347387	97372792	ENSOCUG00000006058	POLR1B	protein_coding
4	68490001	68510001	4	68451717	68563814	ENSOCUG00000008219	POC1B	protein_coding
4	68725001	68750001	4	68637524	68752149	ENSOCUG00000016507	ATP2B1	protein_coding
7	105410001	105425001	7	105416155	105417208	ENSOCUG00000034812	protein_coding
7	105410001	105425001	7	105415056	105494742	ENSOCUG00000007266	SCN1A	protein_coding
7	105935001	105955001	7	105879584	105973926	ENSOCUG00000017729	SCN7A	protein_coding
7	105695001	105715001	7	105663854	105768147	ENSOCUG00000005623	SCN9A	protein_coding
7	105740001	105785001	7	105663854	105768147	ENSOCUG00000005623	SCN9A	protein_coding
7	105875001	105915001	7	105879584	105973926	ENSOCUG00000017729	SCN7A	protein_coding
7	141860001	141930001	7	141884021	141908677	ENSOCUG00000011072	CFLAR	protein_coding
12	83310001	83390001	12	83373339	83381919	ENSOCUG00000034993	lncRNA
12	83310001	83390001	12	83332362	83371983	ENSOCUG00000032144	lncRNA
13	128055001	128068945	13	127947972	128084797	ENSOCUG00000008635	protein_coding
13	128590001	128598982	13	128580622	128613314	ENSOCUG00000034322	lncRNA
13	139035001	139109705	13	139058018	139059383	ENSOCUG00000016927	SH3BGRL3	protein_coding
13	139035001	139109705	13	139039056	139057371	ENSOCUG00000016938	UBXN11	protein_coding
13	139035001	139109705	13	139061378	139101458	ENSOCUG00000016916	CEP85	protein_coding
14	2235001	2245001	14	2241373	2242434	ENSOCUG00000039398	protein_coding
14	2445001	2450442	14	2341676	2648399	ENSOCUG00000015875	RFTN1	protein_coding
14	29940001	29965001	14	29952445	29992021	ENSOCUG00000001843	MSL2	protein_coding
14	29940001	29965001	14	29794724	29950379	ENSOCUG00000001839	PPP2R3A	protein_coding
14	77753269	77823271	14	77816987	77846232	ENSOCUG00000038656	lncRNA
14	83370001	83383479	14	83372773	83395072	ENSOCUG00000005429	BCL6	protein_coding
15	12905001	12925001	15	12753977	12970420	ENSOCUG00000002636	FAM160A1	protein_coding
16	34665001	34675001	16	34641366	34715151	ENSOCUG00000010372	MAP3K21	protein_coding
16	34690001	34695001	16	34641366	34715151	ENSOCUG00000010372	MAP3K21	protein_coding
16	34965001	34980001	16	34742513	35065971	ENSOCUG00000014363	PCNX2	protein_coding
16	34940001	34955001	16	34742513	35065971	ENSOCUG00000014363	PCNX2	protein_coding
16	35630001	35635001	16	35439800	35670444	ENSOCUG00000010297	SIPA1L2	protein_coding
16	35650001	35655001	16	35439800	35670444	ENSOCUG00000010297	SIPA1L2	protein_coding
18	63109193	63115001	18	62661091	63476345	ENSOCUG00000005958	ATRNL1	protein_coding
